# Supplementary material for: Studies of Interaction Mechanism between Pyrido [3,4-d] Pyrimidine Inhibitors and Mps1
Source: Molecules. 2021 Aug 21;26(16):5075. doi: 10.3390/molecules26165075 (PMC8401005; doi:10.3390/molecules26165075)
Supplement: Supplementary file 1 [file molecules-26-05075-s001.zip]

Archive with 1 entries (1 files):
- molecules-1276512-supplementary.pdf
